# Supplementary material for: Detection of Antimicrobial Residues in Poultry Litter: Monitoring a Risk through a Selective and Sensitive HPLC–MS/MS Method
Source: Animals (Basel). 2021 May 14;11(5):1399. doi: 10.3390/ani11051399 (PMC8156041; doi:10.3390/ani11051399)
Supplement: Supplementary file 1 [file animals-11-01399-s001.zip]

Archive with 1 entries (1 files):
- animals-1185636-SI.pdf
